# Supplementary material for: Definition and review of the lancangjiang species group of the termitophilous genus Orthogonius Macleay, 1825 (Coleoptera, Carabidae, Orthogoniini)
Source: Zookeys. 2013 Nov 13;(349):81–100. doi: 10.3897/zookeys.349.6164 (PMC3837407; doi:10.3897/zookeys.349.6164)
Supplement: XML Treatment for Orthogonius euthyphallus [file zookeys.349.6164-treatment2.xml]

<!DOCTYPE tp:taxon-treatment
  PUBLIC "-//TaxonX//DTD Taxonomic Treatment Publishing DTD v0 20100105//EN" "tax-treatment-NSO.dtd">
<tp:taxon-treatment xmlns:tp="http://www.plazi.org/taxpub"><tp:treatment-meta><mixed-citation publication-type="journal"><person-group><name><surname>Tian</surname><given-names>Mingyi</given-names></name><name><surname>Deuve</surname><given-names>Thierry</given-names></name></person-group><article-title>Definition and review of the <italic>lancangjiang</italic> species group of the termitophilous genus <italic>Orthogonius</italic> Macleay, 1825 (Coleoptera, Carabidae, Orthogoniini)</article-title><source>Zookeys</source><day>13</day><month>11</month><year>2013</year><volume>2013</volume><issue>349</issue><fpage>81</fpage><lpage>100</lpage><pub-id pub-id-type="doi">10.3897/zookeys.349.6164</pub-id></mixed-citation></tp:treatment-meta><tp:nomenclature><tp:taxon-name>
                            <tp:taxon-name-part taxon-name-part-type="genus">Orthogonius</tp:taxon-name-part>
                            <tp:taxon-name-part taxon-name-part-type="species">euthyphallus</tp:taxon-name-part>
                            <object-id xmlns:xlink="http://www.w3.org/1999/xlink" content-type="zoobank" xlink:type="simple">http://zoobank.org/596B1C35-4776-4C08-8D97-CD945B431249</object-id>
                            <object-id xmlns:xlink="http://www.w3.org/1999/xlink" xlink:type="simple">http://species-id.net/wiki/Orthogonius_euthyphallus</object-id>
                        </tp:taxon-name><tp:taxon-authority>Tian &amp; Deuve</tp:taxon-authority><tp:taxon-status xmlns:xlink="http://www.w3.org/1999/xlink" xlink:type="simple">sp. n.</tp:taxon-status><xref ref-type="fig" rid="F1">Figs 1</xref><xref ref-type="fig" rid="F2">, 4</xref><xref ref-type="fig" rid="F4">, 10–11</xref><xref ref-type="fig" rid="F5">, 14–15</xref></tp:nomenclature><tp:treatment-sec sec-type="Diagnosis"><title>Diagnosis.</title><p>Medium to large sized, slender and elongate; head longer than wide; upper surface covered with dense punctures; antennae long; eyes moderate in size; labrum broad at front margin; pronotum quite narrow, but transverse in form; whole lateral expanded margins slightly reflexed; elytra not carinate on interval 7 in both sexes.</p><p>Length: 14.0–16.0 mm; width: 5.5–6.5 mm. Habitus as in <xref ref-type="fig" rid="F2">Fig. 4</xref>.</p></tp:treatment-sec><tp:treatment-sec sec-type="Description"><title>Description.</title><p>Body elongate, strongly shiny.</p><!--PageBreak--><p>Head and disc of pronotum black; elytra dark brown or brown; lateral expanded margins of pronotum, antennomere 1 and 3, mandibles, and tibiae dark brown; palps, legs excluding tibiae and antennae brown.</p><p>Macrosculpture: Surface of head, pronotum and elytra with dense punctures, head obscurely striate, pronotum and elytra without wrinkles.</p><p>Microsculpture: Engraved meshes isodiametric on head and elytra, but moderate transverse on pronotum.</p><p>Head longer than wide, HL/HW=1.15–1.18, eyes rather small but prominent, frons and vertex convex, frontal impressions large and deep; clypeus bisetose, basal portion unevenly convex; labrum broad at front margin, sexsetose; palps rather stout, subcylindrical, maxillary palpomere 3 as long as 4, palpomere 4 glabrous, palpomere 3 with two short setae at apex; labial palpomere 2 slightly longer than 3, bisetose on inner margin, with several additional setae at subapex and apex, palpomere 3 bearing a few tiny setae; ligula small, bisetose at apex; mentum without tooth, each of mentum and submentum bisetose, palpiger asetose. Antennae very long, extending to the middle of elytra; pubescent and slightly expanded from basal 1/3 of antennomere 4; antennomrere 3 almost as long as 4, and 1.32 times longer than 2; antennomere 1 unisetoae on subapex.</p><p>Pronotum strongly transverse, PW/PL=1.55–1.63, disc moderately convex, fore and basal margins well beaded, sides evenly expanded, widest at about middle; lateral expanded margin well defined, flat and very smooth, slightly reflexed; both transversal impressions distinct, basal foveae small and deep; median line clear.</p><p>Elytra elongate ovate, EL/EW=1.71–1.82; widest at a little behind middle, sides slightly expanded at middle, basal border complete, apex broadly sinuate, inner angle nearly rectangular and obtuse; striae very deep, intervals strongly convex, subequal in width in middle, interval 3 with basal and middle setiferous pores, the subapical one absent.</p><p>Legs slender, fore tibia distinctly expanded at apex, apex obliquely truncate, outer margin slightly subserrate; middle and hind coxae smooth and glabrous; middle tibia strongly curve, slightly expanded at apex; hind tibia hardly expanded at apex, apical spurs long and sharp, hind tarsomere 3 much longer than 4, length ratio of tarsomeres 1–4 as 2.55, 1.79, 1.32 and 1.0; tarsomere 4 asymmetrically emarginated at apex, longer lobe as long as 1/3 of the whole joint; hind femur thin, slightly expanded medially, with two long setae posteriorly; tarsal claws strongly pectinate.</p><p>Prosternal process well bordered at apex, abdominal ventrite VII of male distinctly and deeply emarginate at apical margin.</p><p>Male genitalia (<xref ref-type="fig" rid="F5">Figs 14–15</xref>): Slender and quite straight, slightly sinuate on ventral surface, apex blunt; the apical lamella as long as wide, broad at tip.</p></tp:treatment-sec><tp:treatment-sec sec-type="Remarks"><title>Remarks.</title><p>This new species differs from <italic><tp:taxon-name>Orthogonius lancangjiang</tp:taxon-name></italic> by the wider emargination on ventrite VII in males, which is gradually narrowed towards base (suddenly but somewhat obliquely narrowed towards base in <italic><tp:taxon-name>Orthogonius lancangjiang</tp:taxon-name></italic>), the median lobe of aedeagus is less straight, more sinuate ventrally, and apex thin and broad (thick and obtuse at apex in <italic><tp:taxon-name>Orthogonius lancangjiang</tp:taxon-name></italic>); and elytra with sparser punctures (densely punctate in <italic><tp:taxon-name>Orthogonius lancangjiang</tp:taxon-name></italic>).</p><!--PageBreak--></tp:treatment-sec><tp:treatment-sec sec-type="Material examined"><title>Material examined.</title><p>Holotype: male, “S. Vietnam, 28–30.4.1994, 12 km N. Dalat, Lang Bian, Pacholatko &amp; Dembicky”, “Mus. Wien”, in NHMV.</p><p>Paratypes. 1 male, idem; 9 males and 3 females, “S. Vietnam, 17–21.4.1995, 12 km N. Dalat, Lang Bian”, “12.03N108.27E, 1580–1750 m, Pacholatko &amp; Dembicky”, and “Mus. Wien”, all in NHMV except 1 male and 1 female in SCAU.</p></tp:treatment-sec><tp:treatment-sec sec-type="Etymology"><title>Etymology.</title><p>The name of the new species is combined by the Greek prefix “<italic>euthy</italic>-”, meaning straight, and word “<italic>phallus</italic>”, meaning penis, to refer to the straight median lobe of aedeagus.</p></tp:treatment-sec><tp:treatment-sec sec-type="Distribution"><title>Distribution.</title><p>Southern Vietnam (<xref ref-type="fig" rid="F1">Fig. 1</xref>).</p></tp:treatment-sec><tp:treatment-sec><!--Section generated to contain objects referenced in tp:taxon-treatment.--><fig id="F1" position="float" orientation="portrait"><label>Figure 1.</label><caption><p>Distribution of the <italic>lancangjiang</italic> species group. ■ <italic><tp:taxon-name>Orthogonius lancangjiang</tp:taxon-name></italic> Tian &amp; Deuve ● <italic><tp:taxon-name>Orthogonius macrophthalmus</tp:taxon-name></italic> sp. n. ★ <italic><tp:taxon-name>Orthogonius carinatus</tp:taxon-name></italic> sp. n. ▲ <italic><tp:taxon-name>Orthogonius euthyphallus</tp:taxon-name></italic> sp. n. ◆ <italic><tp:taxon-name>Orthogonius euthyphallus bolavenensis</tp:taxon-name></italic> ssp. n.</p></caption><graphic xmlns:xlink="http://www.w3.org/1999/xlink" xlink:href="ZooKeys-349-081-g001.jpg" position="float" orientation="portrait" xlink:type="simple"/></fig><fig id="F2" position="float" orientation="portrait"><label>Figures 2–5.</label><caption><p>Habitus of the <italic>lancangjiang</italic> species group. <bold>2</bold> <italic><tp:taxon-name>Orthogonius lancangjiang</tp:taxon-name></italic> Tian &amp; Deuve, male <bold>3</bold> idem, female <bold>4</bold> <italic><tp:taxon-name>Orthogonius euthyphallus</tp:taxon-name></italic> sp. n. paratype, male <bold>5</bold> <italic><tp:taxon-name>Orthogonius macrophthalmus</tp:taxon-name></italic> sp. n., holotype, female.</p></caption><graphic xmlns:xlink="http://www.w3.org/1999/xlink" xlink:href="ZooKeys-349-081-g002.jpg" position="float" orientation="portrait" xlink:type="simple"/></fig><fig id="F4" position="float" orientation="portrait"><label>Figures 10–11.</label><caption><p>Fore tarsi of <italic><tp:taxon-name>Orthogoniuseuthyphallus</tp:taxon-name></italic> sp. n. <bold>10</bold>, male <bold>11</bold>, Female.</p></caption><graphic xmlns:xlink="http://www.w3.org/1999/xlink" xlink:href="ZooKeys-349-081-g004.jpg" position="float" orientation="portrait" xlink:type="simple"/></fig><fig id="F5" position="float" orientation="portrait"><label>Figures 12–15.</label><caption><p>Male genitalia of the <italic>lancangjiang</italic> species group <bold>12</bold> <italic><tp:taxon-name>Orthogonius lancangjiang</tp:taxon-name></italic>, lateral view <bold>13</bold> idem, dorsal view of apical portion <bold>14</bold> <italic><tp:taxon-name>Orthogonius euthyphallus</tp:taxon-name></italic> sp. n., lateral view <bold>15</bold> idem, dorsal view of apical portion.</p></caption><graphic xmlns:xlink="http://www.w3.org/1999/xlink" xlink:href="ZooKeys-349-081-g005.jpg" position="float" orientation="portrait" xlink:type="simple"/></fig></tp:treatment-sec></tp:taxon-treatment>
