# Supplementary material for: Definition and review of the lancangjiang species group of the termitophilous genus Orthogonius Macleay, 1825 (Coleoptera, Carabidae, Orthogoniini)
Source: Zookeys. 2013 Nov 13;(349):81–100. doi: 10.3897/zookeys.349.6164 (PMC3837407; doi:10.3897/zookeys.349.6164)
Supplement: XML Treatment for Orthogonius euthyphallus bolavenensis [file zookeys.349.6164-treatment3.xml]

<!DOCTYPE tp:taxon-treatment
  PUBLIC "-//TaxonX//DTD Taxonomic Treatment Publishing DTD v0 20100105//EN" "tax-treatment-NSO.dtd">
<tp:taxon-treatment xmlns:tp="http://www.plazi.org/taxpub"><tp:treatment-meta><mixed-citation publication-type="journal"><person-group><name><surname>Tian</surname><given-names>Mingyi</given-names></name><name><surname>Deuve</surname><given-names>Thierry</given-names></name></person-group><article-title>Definition and review of the <italic>lancangjiang</italic> species group of the termitophilous genus <italic>Orthogonius</italic> Macleay, 1825 (Coleoptera, Carabidae, Orthogoniini)</article-title><source>Zookeys</source><day>13</day><month>11</month><year>2013</year><volume>2013</volume><issue>349</issue><fpage>81</fpage><lpage>100</lpage><pub-id pub-id-type="doi">10.3897/zookeys.349.6164</pub-id></mixed-citation></tp:treatment-meta><tp:nomenclature><tp:taxon-name>
                            <tp:taxon-name-part taxon-name-part-type="genus">Orthogonius</tp:taxon-name-part>
                            <tp:taxon-name-part taxon-name-part-type="species">euthyphallus</tp:taxon-name-part>
                            <tp:taxon-name-part taxon-name-part-type="subspecies">bolavenensis</tp:taxon-name-part>
                            <object-id xmlns:xlink="http://www.w3.org/1999/xlink" content-type="zoobank" xlink:type="simple">http://zoobank.org/10A4E8EF-DC6B-48A9-AB91-0C1D3D75FE41</object-id>
                            <object-id xmlns:xlink="http://www.w3.org/1999/xlink" xlink:type="simple">http://species-id.net/wiki/Orthogonius_euthyphallus_bolavenensis</object-id>
                        </tp:taxon-name><tp:taxon-authority>Tian &amp; Deuve</tp:taxon-authority><tp:taxon-status xmlns:xlink="http://www.w3.org/1999/xlink" xlink:type="simple">ssp. n.</tp:taxon-status><xref ref-type="fig" rid="F1">Figs 1</xref><xref ref-type="fig" rid="F3">, 6–7</xref><xref ref-type="fig" rid="F6">, 16–17</xref></tp:nomenclature><tp:treatment-sec sec-type="Description"><title>Description.</title><p>Body stout, strongly shiny. Habitus as in <xref ref-type="fig" rid="F3">Figs 6–7</xref>.</p><p>Length: 16.5 mm; width: 6.5 mm.</p><p>Black, antennomeres 4–11, mandibles, palps and tarsomeres dark brown to brown.</p><p>Macrosculpture: Head densely punctured in both sexes, elytra densely punctured in male, (rather sparser in female); pronotum much less punctured in male, without puncture in female; head obscure striate on frons, smooth on vertex; pronotum faintly striate or not; underside surface smooth and glabrous, impunctate.</p><p>Microsculpture: Engraved meshes densely isodiametric on elytra, faint on head and pronotum.</p><p>Head longer than wide, HL/HW=1.17–1.18, eyes large and prominent, frons and vertex convex, frontal impressions large and deep, extending on clypeus; clypeus bisetose, basal portion deeply furrowed; labrum slightly broad at apical margin, sexsetose; palps rather stout, subcylindrical, maxillary palpomere 3 as long as 4 which is glabrous, palpomere 3 with two short setae at apex; labial palpomere 2 longer than 3, bisetose on inner margin, with several additional short setae at subapex and apex, palpomere 3 with a few tiny setae; ligula small, bisetose at apex; mentum without tooth, each of mentum and submentum bisetose, palpiger asetose. Antennae rather stout, not extending over the middle of elytra; pubescent from basal 1/4 of antennomere 4; antennomere 3 almost as long as 4, and 1.55 times longer than 2; antennomere 1 unisetose on subapex.</p><p>Pronotum rather broad though transverse, PW/PL=1.49–1.52, disc moderately convex, fore and basal margins well beaded, sides evenly expanded, widest at about middle; lateral expanded margin wide and hardly reflexed, better defined in female than in male; both transversal impressions indistinct, basal foveae shallow, median line clear.</p><p>Elytra elongate ovate, EL/EW=1.57–1.60, widest at about middle, where sides slightly expanded, base completely bordered, apex broadly sinuate, inner angle nearly rectangular, faintly denticulate; striae deep, intervals convex, subequal in width in middle portion, interval 3 with basal and middle setiferous pores, the subapical one absent.</p><!--PageBreak--><!--PageBreak--><p>Legs slender, fore tibia distinctly expanded at apex, apex obliquely truncate, outer margin smooth, not subserrate; middle and hind coxae smooth and glabrous in median portion; middle tibia slender and slightly expanded at apex, strongly curved in male, while normal in female; hind femur moderately expanded, with two setae posteriorly; hind tibia slightly expanded at apex, apical spurs long and sharp; fore tarsi distinctly wider than middle and hind ones, middle wider than the hind; hind tarsomeres 1 and 3 much longer than 2 and 4 respectively, length ratio of tarsomeres 1–4 as 2.57, 1.86, 1.28 and 1.0; tarsomere 4 asymmetrically emarginat, with longer lobe as deep as 1/3 of the joint; all tarsal claws strongly pectinate.</p><p>Prosternal process well bordered at apex, abdominal ventrite VII of male narrowly and deeply emarginate at apical margin.</p><p>Male genitalia (<xref ref-type="fig" rid="F6">Figs 16–17</xref>): Slender and quite straight, expanded medially, gently sinuate on ventral margin, apex stout and blunt in profile; in dorsal view, broad at subapical portion, the apical lamella slightly wider than long, broad at tip.</p><fig id="F6" position="float" orientation="portrait"><label>Figures 16–19.</label><caption><p>Male genitalia of the <italic>lancangjiang</italic> species group. <bold>16</bold> <italic><tp:taxon-name>Orthogonius euthyphallus bolavenensis</tp:taxon-name></italic> ssp. n., lateral view <bold>17</bold> idem, dorsal view of apical portion <bold>18</bold> <italic><tp:taxon-name>Orthogonius carinatus</tp:taxon-name></italic> sp. n., lateral view <bold>19</bold> idem, dorsal view of apical portion.</p></caption><graphic xmlns:xlink="http://www.w3.org/1999/xlink" xlink:href="ZooKeys-349-081-g006.jpg" position="float" orientation="portrait" xlink:type="simple"/></fig></tp:treatment-sec><tp:treatment-sec sec-type="Remarks"><title>Remarks.</title><p>Similar to the nominate subspecies, but darker and broader (in particular pronotum and elytra), and the apical lamella is more slender in dorsal view.</p></tp:treatment-sec><tp:treatment-sec sec-type="Material examined"><title>Material examined.</title><p>Holotype: male, “Coll. I. R. Sc.N.B/ purchased from Mr. B. Makovsky, I.G. 31.969” and “Laos South, Bolaven Plateau, Ban Itou, 23.–27. V. 2007, B. Makovsky Lat.”, in IRSNB.</p><p>Paratype. 1 female, idem, in IRSNB.</p></tp:treatment-sec><tp:treatment-sec sec-type="Etymology"><title>Etymology.</title><p>Refers to its type locality.</p></tp:treatment-sec><tp:treatment-sec sec-type="Distribution"><title>Distribution.</title><p>Southern Laos. Known only from the type locality (<xref ref-type="fig" rid="F1">Fig. 1</xref>).</p></tp:treatment-sec><tp:treatment-sec><!--Section generated to contain objects referenced in tp:taxon-treatment.--><fig id="F1" position="float" orientation="portrait"><label>Figure 1.</label><caption><p>Distribution of the <italic>lancangjiang</italic> species group. ■ <italic><tp:taxon-name>Orthogonius lancangjiang</tp:taxon-name></italic> Tian &amp; Deuve ● <italic><tp:taxon-name>Orthogonius macrophthalmus</tp:taxon-name></italic> sp. n. ★ <italic><tp:taxon-name>Orthogonius carinatus</tp:taxon-name></italic> sp. n. ▲ <italic><tp:taxon-name>Orthogonius euthyphallus</tp:taxon-name></italic> sp. n. ◆ <italic><tp:taxon-name>Orthogonius euthyphallus bolavenensis</tp:taxon-name></italic> ssp. n.</p></caption><graphic xmlns:xlink="http://www.w3.org/1999/xlink" xlink:href="ZooKeys-349-081-g001.jpg" position="float" orientation="portrait" xlink:type="simple"/></fig><fig id="F3" position="float" orientation="portrait"><label>Figures 6–9.</label><caption><p>Habitus of the <italic>lancangjiang</italic> species group. <bold>6</bold> <italic><tp:taxon-name>Orthogonius euthyphallus bolavenensis</tp:taxon-name></italic> ssp. n., holotype, male <bold>7</bold> idem, paratype, female <bold>8</bold> <italic><tp:taxon-name>Orthogonius carinatus</tp:taxon-name></italic> sp. n. holoype, male <bold>9</bold> idem, paratype, female.</p></caption><graphic xmlns:xlink="http://www.w3.org/1999/xlink" xlink:href="ZooKeys-349-081-g003.jpg" position="float" orientation="portrait" xlink:type="simple"/></fig></tp:treatment-sec></tp:taxon-treatment>
