# Supplementary material for: Definition and review of the lancangjiang species group of the termitophilous genus Orthogonius Macleay, 1825 (Coleoptera, Carabidae, Orthogoniini)
Source: Zookeys. 2013 Nov 13;(349):81–100. doi: 10.3897/zookeys.349.6164 (PMC3837407; doi:10.3897/zookeys.349.6164)
Supplement: XML Treatment for Orthogonius carinatus [file zookeys.349.6164-treatment4.xml]

<!DOCTYPE tp:taxon-treatment
  PUBLIC "-//TaxonX//DTD Taxonomic Treatment Publishing DTD v0 20100105//EN" "tax-treatment-NSO.dtd">
<tp:taxon-treatment xmlns:tp="http://www.plazi.org/taxpub"><tp:treatment-meta><mixed-citation publication-type="journal"><person-group><name><surname>Tian</surname><given-names>Mingyi</given-names></name><name><surname>Deuve</surname><given-names>Thierry</given-names></name></person-group><article-title>Definition and review of the <italic>lancangjiang</italic> species group of the termitophilous genus <italic>Orthogonius</italic> Macleay, 1825 (Coleoptera, Carabidae, Orthogoniini)</article-title><source>Zookeys</source><day>13</day><month>11</month><year>2013</year><volume>2013</volume><issue>349</issue><fpage>81</fpage><lpage>100</lpage><pub-id pub-id-type="doi">10.3897/zookeys.349.6164</pub-id></mixed-citation></tp:treatment-meta><tp:nomenclature><tp:taxon-name>
                            <tp:taxon-name-part taxon-name-part-type="genus">Orthogonius</tp:taxon-name-part>
                            <tp:taxon-name-part taxon-name-part-type="species">carinatus</tp:taxon-name-part>
                            <object-id xmlns:xlink="http://www.w3.org/1999/xlink" content-type="zoobank" xlink:type="simple">http://zoobank.org/55C5C2C1-598B-4F4C-98D9-50B26CA66935</object-id>
                            <object-id xmlns:xlink="http://www.w3.org/1999/xlink" xlink:type="simple">http://species-id.net/wiki/Orthogonius_carinatus</object-id>
                        </tp:taxon-name><tp:taxon-authority>Tian &amp; Deuve</tp:taxon-authority><tp:taxon-status xmlns:xlink="http://www.w3.org/1999/xlink" xlink:type="simple">sp. n.</tp:taxon-status><xref ref-type="fig" rid="F1">Figs 1</xref><xref ref-type="fig" rid="F3">, 8–9</xref><xref ref-type="fig" rid="F6">, 18–19</xref></tp:nomenclature><tp:treatment-sec sec-type="Diagnosis"><title>Diagnosis.</title><p>Medium to large sized, body elongate, whole dorsal surface extraordinarily and densely punctate; head as long as wide, eyes moderate, labrum roundly protruding at front; pronotum narrow, lateral expanded margins distinctly reflexed throughout; elytra carinate on basal 1/3 of interval 7 in both sexes, and at base of intervals 4–6 in female, but normal in male.</p><p>Length: 14.0–16 mm; width: 5.5–6.0 mm. Body slender and elongate. Habitus as in <xref ref-type="fig" rid="F3">Figs 8–9</xref>.</p></tp:treatment-sec><tp:treatment-sec sec-type="Description"><title>Description.</title><p>Black, antennomeres 1, 3–4, legs (except tarsomeres) and ventral surface dark brown, mandibles, labrum, palps, other antennomeres and tarsomeres reddish brown.</p><p>Macrosculpture: Head extraordinarily and densely punctate, pronotum distinctly punctate in male, but faintly punctate or impunctate in female; elytra with tiny, sparse and faint punctures in both sexes; underside smooth and glabrous.</p><p>Microsculpture: Engraved meshes densely isodiametric or slightly transverse on elytra, faint or not clear on head and pronotum.</p><!--PageBreak--><p>Head stout, as long as wide,eyes moderate, prominent, frons and vertex moderately convex, frontal impressions not well defined, shallow; clypeus bisetose, base area rugose; labrum broadly protruding at front, sexsetose; mandibles rather short; ligula broad, bisetose at apex; maxillary palps moderate, subcylindrical, maxillary palpomere 3 slightly longer than 4, both glabrous except for palpomere 3 with two short setae at apex; labial palpomeres stout, palpomere 3 somewhat expanded, palpomere 2 cylindrical, as long as palpomere 3, bisetose on inner margin, and with two or three additional setae at subapex and apex; palpiger asetose, mentum and submentum each with one <!--PageBreak-->pair of setae; mentum without median tooth. Antennae long and slender, extending beyond basal 1/3 of elytra; pubescent from basal 1/3 of antennomere 4, antennomere 3 slightly shorter than 4.</p><p>Pronotum transverse, PW/PL=1.55–1.60, disc moderately convex; sides evenly rounded, widest at middle, both basal and fore margins beaded, lateral expanded margins well defined, wide and obviously reflexed throughout; fore and hind angles rounded; both fore and hind transversal impressions faint, basal foveae large and wide, connected to expanded margins; median line clear.</p><p>Elytra elongate, EL/EW=1.72–1.78, moderately convex, base completely bordered; sides nearly parallel at middle, striae deep, intervals convex, subequal in width in middle; apex broadly truncate; carinate on bases of intervals 6–8, basal 1/3 of interval 7 in both sexes, and at base of intervals 4–6 in female (carination shortest on interval 4, and longest on 6); interval 3 with only the basal and middle setiferous pores, the subapical one absent.</p><p>Legs slender; middle and hind coxae glabrous in median portion; fore tibia slightly dilated at apex, outer angle obtuse, apex slightly and obliquely truncate, outer margin slightly subserrate; middle and hind tibiae hardly dilated at apex, slender and strongly curved in middle portion in male, normal in female; hind tarsomeres 1 and 3 much longer than 2 and 4 respectively, length ratio of tarsomeres 1–4 as 3.9: 2.6: 1.8: 1.0; tarsomere 4 deeply emarginate at apex, lobes asymmetric, longer lobe as long as 1/3 of the joint; all tarsal claws strongly pectinate.</p><p>Prosternal process faintly bordered at apex. Abdominal ventrite VII distinctly emarginate at apical margin in male.</p><p>Male genitalia (<xref ref-type="fig" rid="F6">Figs 18–19</xref>). Rather slender, strongly sinuate ventrally, distinctly arcuate at apical 1/3, slightly dilated in middle portion, dorsal opening large, subapex nearly paralleled towards apex, broadly obtused at apex; in dorsal view, apical lamella almost as long as wide, not parallel–sided, apex broadly rounded.</p></tp:treatment-sec><tp:treatment-sec sec-type="Remarks"><title>Remarks.</title><p>Similar to <italic><tp:taxon-name>Orthogonius lancangjiang</tp:taxon-name></italic>, but intervals of elytra carinate; the median lobe of aedeagus distinctly arcuate and the apical lamella somewhat stouter. It is easily distinguished from the next species, <italic><tp:taxon-name>Orthogonius macrophthalmus</tp:taxon-name></italic> sp. n., by its small and less prominent eyes, narrower pronotum, and elytra carinate on base of intervals 4–6 in female.</p></tp:treatment-sec><tp:treatment-sec sec-type="Material examined"><title>Material examined.</title><p>Holotype: male, labeled: “Laos–NE: Houa Phan Province, Ban Saluei to Phou Pane Mt., 20.12 N/ 104.01 E, 1500–1900 m, 17.V.–3.VI. 2007, M. Brancucci Leg.”, and “NHMB Basel Expeditionto Laos, 2007”, in NHMB.</p><p>Paratypes. 1 male and 3 female, idem; 1 male 3 females, “Laos–NE: Houa Phan Province, Ban Saluei to Phou Pane Mt., 20.1309N/ 103.5954–104.0003E, 1480–1550 m, 9–16. VI. 2009, David Hauck Leg.”, and “NHMB Basel, NMPC Prague Laos 2009 Expedition: M. Brancucci, M. Geiser, Z. Kraus, D. Hauck, V. Kuban”; 1 male and 5 females, “Laos–NE: Xieng Khouang Province, 30 km NE Phonsaven, Phou Sane Mt., 19.37–8N/ 103.20–21E, 1420 m, 30 km NE Phonsaven, Ban Na Lam to Phou Sane Mt., 1300–1700 m, 10.–30.V. 2009, M. Geiser Leg.”, and “NHMB Basel, NMPC Prague Laos 2009 Expedition: M. Brancucci, M. Geiser, Z. Kraus, D. Hauck, V. Kuban”; 1 male and 2 females, “Laos–NE: Houa Phan Province, Ban Saluei to Phou <!--PageBreak-->Pane Mt., 20.13N/ 104.00E, 1350–1500 m, 1–16. VI. 2009, M. Brancucci Leg.”, and “NHMB Basel, NMPC Prague Laos 2009 Expedition: M. Brancucci, M. Geiser, Z. Kraus, D. Hauck, V. Kuban”; 3 females, “Laos–NE: Xieng Khouang Province, 30 km NE Phonsaven: Ban Na Lam to Phou Sane Mt., 19.37–38N/ 103.20E, 1300–1500 m, 10.–30.V. 2009, M. Brancucci Leg.”, and “NHMB Basel, NMPC Prague Laos 2009 Expedition: M. Brancucci, M. Geiser, Z. Kraus, D. Hauck, V. Kuban”; 2 female, “Laos–NE: Houa Phan Province, Ban Saluei to Phou Pane Mt., 20.12–13N/ 103.595–104.01E, 1340–1870 m, 10. V.–16. VI. 2009, M. Brancucci and local coll. Leg.”, and “NHMB Basel, NMPC Prague Laos 2009 Expedition: M. Brancucci, M. <!--PageBreak-->Geiser, Z. Kraus, D. Hauck, V. Kuban”; 1 male 6 female, “Laos–NE: Xieng Khouang Province, Phonsaven (30 km NE), Phou Sane Mt., 19.37–38N/ 103.20E, 1400–1500 m, 10.–30.V. 2009, Z. Kraus Leg.”, and “NHMB Basel, NMPC Prague Laos 2009 Expedition: M. Brancucci, M. Geiser, Z. Kraus, D. Hauck, V. Kuban”; 1 females, “Laos–N: (Oudom Xai), 17 km, NEE of Oudom Xai, 20.45N/ 102.09E, 1–9. V. 2002, V. Kuban leg.”; 7 females, “Laos–NE: Xieng Khouang Province, Phonsaven (30 km NE), Phou Sane Mt., 19.37–38N/ 103.20–21E, 1400–1700 m, 10.–30.V. 2009, D. Hauck Leg.”, and “NHMB Basel, NMPC Prague Laos 2009 Expedition: M. Brancucci, M. Geiser, Z. Kraus, D. Hauck, V. Kuban”; 1 female, “Laos–NE: Houa Phan Province, Ban Saluei to Phou Pane Mt., 20.11–13N/ 103.59–104.01E, 1300–1900 m, 9–17.VI. 2009, Michael Geiser Leg.”, and “NHMB Basel, NMPC Prague Laos 2009 Expedition: M. Brancucci, M. Geiser, Z. Kraus, D. Hauck, V. Kuban”, all in NHMB except two males and ten females in MNHN and SCAU, respectively. 4 female, “Lao, Phongsaly Prov., 21°41–2'N /102°6–8'E, 28. v.–20. vi. 2003, Phongsaly env., 1500 m, Pacholátko leg.”, and “Collection Naturhistorisches Museum Basel”, all in NHMB except one in MNHN; 1 female, ibid, except “Pacholátko leg” replaced by “Brancucci leg.”, in NHMB.</p></tp:treatment-sec><tp:treatment-sec sec-type="Etymology"><title>Etymology.</title><p>Referring to the character of elytral carination.</p></tp:treatment-sec><tp:treatment-sec sec-type="Distribution"><title>Distribution.</title><p>Northern Laos (<xref ref-type="fig" rid="F1">Fig. 1</xref>).</p></tp:treatment-sec><tp:treatment-sec><!--Section generated to contain objects referenced in tp:taxon-treatment.--><fig id="F1" position="float" orientation="portrait"><label>Figure 1.</label><caption><p>Distribution of the <italic>lancangjiang</italic> species group. ■ <italic><tp:taxon-name>Orthogonius lancangjiang</tp:taxon-name></italic> Tian &amp; Deuve ● <italic><tp:taxon-name>Orthogonius macrophthalmus</tp:taxon-name></italic> sp. n. ★ <italic><tp:taxon-name>Orthogonius carinatus</tp:taxon-name></italic> sp. n. ▲ <italic><tp:taxon-name>Orthogonius euthyphallus</tp:taxon-name></italic> sp. n. ◆ <italic><tp:taxon-name>Orthogonius euthyphallus bolavenensis</tp:taxon-name></italic> ssp. n.</p></caption><graphic xmlns:xlink="http://www.w3.org/1999/xlink" xlink:href="ZooKeys-349-081-g001.jpg" position="float" orientation="portrait" xlink:type="simple"/></fig><fig id="F3" position="float" orientation="portrait"><label>Figures 6–9.</label><caption><p>Habitus of the <italic>lancangjiang</italic> species group. <bold>6</bold> <italic><tp:taxon-name>Orthogonius euthyphallus bolavenensis</tp:taxon-name></italic> ssp. n., holotype, male <bold>7</bold> idem, paratype, female <bold>8</bold> <italic><tp:taxon-name>Orthogonius carinatus</tp:taxon-name></italic> sp. n. holoype, male <bold>9</bold> idem, paratype, female.</p></caption><graphic xmlns:xlink="http://www.w3.org/1999/xlink" xlink:href="ZooKeys-349-081-g003.jpg" position="float" orientation="portrait" xlink:type="simple"/></fig><fig id="F6" position="float" orientation="portrait"><label>Figures 16–19.</label><caption><p>Male genitalia of the <italic>lancangjiang</italic> species group. <bold>16</bold> <italic><tp:taxon-name>Orthogonius euthyphallus bolavenensis</tp:taxon-name></italic> ssp. n., lateral view <bold>17</bold> idem, dorsal view of apical portion <bold>18</bold> <italic><tp:taxon-name>Orthogonius carinatus</tp:taxon-name></italic> sp. n., lateral view <bold>19</bold> idem, dorsal view of apical portion.</p></caption><graphic xmlns:xlink="http://www.w3.org/1999/xlink" xlink:href="ZooKeys-349-081-g006.jpg" position="float" orientation="portrait" xlink:type="simple"/></fig></tp:treatment-sec></tp:taxon-treatment>
