# Supplementary material for: Definition and review of the lancangjiang species group of the termitophilous genus Orthogonius Macleay, 1825 (Coleoptera, Carabidae, Orthogoniini)
Source: Zookeys. 2013 Nov 13;(349):81–100. doi: 10.3897/zookeys.349.6164 (PMC3837407; doi:10.3897/zookeys.349.6164)
Supplement: XML Treatment for Orthogonius macrophthalmus [file zookeys.349.6164-treatment5.xml]

<!DOCTYPE tp:taxon-treatment
  PUBLIC "-//TaxonX//DTD Taxonomic Treatment Publishing DTD v0 20100105//EN" "tax-treatment-NSO.dtd">
<tp:taxon-treatment xmlns:tp="http://www.plazi.org/taxpub"><tp:treatment-meta><mixed-citation publication-type="journal"><person-group><name><surname>Tian</surname><given-names>Mingyi</given-names></name><name><surname>Deuve</surname><given-names>Thierry</given-names></name></person-group><article-title>Definition and review of the <italic>lancangjiang</italic> species group of the termitophilous genus <italic>Orthogonius</italic> Macleay, 1825 (Coleoptera, Carabidae, Orthogoniini)</article-title><source>Zookeys</source><day>13</day><month>11</month><year>2013</year><volume>2013</volume><issue>349</issue><fpage>81</fpage><lpage>100</lpage><pub-id pub-id-type="doi">10.3897/zookeys.349.6164</pub-id></mixed-citation></tp:treatment-meta><tp:nomenclature><tp:taxon-name>
                            <tp:taxon-name-part taxon-name-part-type="genus">Orthogonius</tp:taxon-name-part>
                            <tp:taxon-name-part taxon-name-part-type="species">macrophthalmus</tp:taxon-name-part>
                            <object-id xmlns:xlink="http://www.w3.org/1999/xlink" content-type="zoobank" xlink:type="simple">http://zoobank.org/47B37F0F-48CD-4F1A-8E8A-398172CF0AA4</object-id>
                            <object-id xmlns:xlink="http://www.w3.org/1999/xlink" xlink:type="simple">http://species-id.net/wiki/Orthogonius_macrophthalmus</object-id>
                        </tp:taxon-name><tp:taxon-authority>Tian &amp; Deuve</tp:taxon-authority><tp:taxon-status xmlns:xlink="http://www.w3.org/1999/xlink" xlink:type="simple">sp. n.</tp:taxon-status><xref ref-type="fig" rid="F1">Figs 1</xref><xref ref-type="fig" rid="F2">, 5</xref></tp:nomenclature><tp:treatment-sec sec-type="Diagnosis"><title>Diagnosis.</title><p>Large sized, elytra broader and more ovate; head stout, as long as wide, covered with dense intricate wrinkles mixed with punctures; eyes very large and strongly prominent; labrum round at front; pronotum wide and distinctly transverse; whole lateral expanded margins distinctly reflexed; elytra carinate only on basal 1/3 of interval 7, intervals 4–6 normal; elytral apex distinctly denticulate.</p><p>Length: 16.0 mm; width: 6.5 mm. Habitus as in <xref ref-type="fig" rid="F2">Fig. 5</xref>.</p></tp:treatment-sec><tp:treatment-sec sec-type="Description"><title>Description.</title><p>Head, pronotum and elytra black, antennomeres 1–4, clypeus, mandibles dark brown, palps, tarsi, and rest of antennae red brown.</p><p>Macrosculpture: Head densely wrinkled, punctures dense on frons and sparser on vertex and neck; pronotum glabrous and smooth, impunctate; elytra finely punctate on all intervals; underside smooth and glabrous.</p><p>Microsculpture: Engraved meshes densely isodiametric on elytra, somewhat transverse on head and pronotum.</p><p>Head stout, as long as wide,eyes very large, strongly prominent, frons and vertex convex, frontal impressions not well defined, wide, covered with punctures and wrinkles, not extending over level of middle eyes or anterior supraorbital pores; clypeus bisetose, base rugose; labrum sexsetose, front broadly convex; mandibles rather short, <!--PageBreak-->widened at base, median tooth distinct; ligula slightly dilated, bisetose at apex; maxillary palps rather stout, subcylindrical, maxillary palpomere 3 distinctly longer than 4, both glabrous, except for palpomere 3 with two setae at apex; labial palpomeres stout, palpomere 3 expanded, less twice as long as wide; palpomere 2 cylindrical, as long as palpomere 3, bisetose on inner margin, and with two or three additional setae at subapex and apex; palpiger asetose, mentum and submentum each with one pair of long setae; mentum without median tooth. Antennae long, beyond basal 1/3 of elytra; pubescent from basal 1/3 of antennomere 4, antennomere 3 as long as 4.</p><p>Pronotum strongly transverse, PW/PL=1.71, disc moderately convex; sides evenly rounded, widest at about middle, both basal and fore margins beaded, lateral expanded margins well defined and smooth, narrowest near fore angle, then gradually widened <!--PageBreak-->towards base, moderately reflexed throughout; fore and hind angles rounded; both fore and hind transversal impressions marked, basal foveae small; median line clear.</p><p>Elytra broadly ovate, EL/EW=1.50, moderately convex, basal border complete; sides slightly dilated at middle, hardly parallel-sided; striae deep, intervals distinctly convex, intervals subequal in width in middle; apex broadly and roundly truncate, outer angle rounded, inner angle nearly rectangular, denticulate; carinate on 2/3 of intervals 7 from base, other intervals normal; interval 3 with only the basal and middle setiferous pores, subapical pore absent.</p><p>Prosternal process faintly bordered at apex.</p><p>Legs slender; middle and hind coxae glabrous in median portion; fore tibia slightly dilated at apex, outer angle obtuse, apex slightly and obliquely truncate, outer margin not deeply sinuate, subserrate; middle and hind tibiae hardly dilated at apex; hind tibia with apical spurs long and sharp; hind femur slightly expanded medially, with two long setae posteriorly; hind tarsomeres 1 and 3 much longer than 2 and 4, respectively, length ratio of hind tarsomeres 1–4 as 4.3: 2.6: 1.6: 1.0; tarsomere 4 asymmetrically an deeply emarginate at apex, lobe about 1/3 as long as length; claws moderately pectinate.</p><p><bold>Male.</bold> Unknown.</p></tp:treatment-sec><tp:treatment-sec sec-type="Remarks"><title>Remarks.</title><p>This new species is close to <italic><tp:taxon-name>Orthogonius carinatus</tp:taxon-name></italic> sp. n., but differs in having larger and strongly prominent eyes; wider and distinctly transverse pronotum (narrower and slightly transverse in <italic><tp:taxon-name>Orthogonius carinatus</tp:taxon-name></italic> sp. n.); short and broader elytra (slender in <italic><tp:taxon-name>Orthogonius carinatus</tp:taxon-name></italic> sp. n.), and only interval 7 in female carinate (bases of intervals 4–6 as well as interval 7 carinate in <italic><tp:taxon-name>Orthogonius carinatus</tp:taxon-name></italic> sp. n.).</p></tp:treatment-sec><tp:treatment-sec sec-type="Material examined"><title>Material examined.</title><p>Holotype: female, labeled: “I.R.Sc.N.B / Vietnam: Pia-Oac Mt., 22.36N/ 105.53E; pine forest (light trap), 03–VIII–2010; I.G.31.668, leg. J. Constant &amp; P. Limbourg”, in IRSNB.</p></tp:treatment-sec><tp:treatment-sec sec-type="Etymology"><title>Etymology.</title><p>The name of the new species refers to its large and markedly prominent eyes.</p></tp:treatment-sec><tp:treatment-sec sec-type="Distribution"><title>Distribution.</title><p>Northern Vietnam (<xref ref-type="fig" rid="F1">Fig. 1</xref>).</p></tp:treatment-sec><tp:treatment-sec><!--Section generated to contain objects referenced in tp:taxon-treatment.--><fig id="F1" position="float" orientation="portrait"><label>Figure 1.</label><caption><p>Distribution of the <italic>lancangjiang</italic> species group. ■ <italic><tp:taxon-name>Orthogonius lancangjiang</tp:taxon-name></italic> Tian &amp; Deuve ● <italic><tp:taxon-name>Orthogonius macrophthalmus</tp:taxon-name></italic> sp. n. ★ <italic><tp:taxon-name>Orthogonius carinatus</tp:taxon-name></italic> sp. n. ▲ <italic><tp:taxon-name>Orthogonius euthyphallus</tp:taxon-name></italic> sp. n. ◆ <italic><tp:taxon-name>Orthogonius euthyphallus bolavenensis</tp:taxon-name></italic> ssp. n.</p></caption><graphic xmlns:xlink="http://www.w3.org/1999/xlink" xlink:href="ZooKeys-349-081-g001.jpg" position="float" orientation="portrait" xlink:type="simple"/></fig><fig id="F2" position="float" orientation="portrait"><label>Figures 2–5.</label><caption><p>Habitus of the <italic>lancangjiang</italic> species group. <bold>2</bold> <italic><tp:taxon-name>Orthogonius lancangjiang</tp:taxon-name></italic> Tian &amp; Deuve, male <bold>3</bold> idem, female <bold>4</bold> <italic><tp:taxon-name>Orthogonius euthyphallus</tp:taxon-name></italic> sp. n. paratype, male <bold>5</bold> <italic><tp:taxon-name>Orthogonius macrophthalmus</tp:taxon-name></italic> sp. n., holotype, female.</p></caption><graphic xmlns:xlink="http://www.w3.org/1999/xlink" xlink:href="ZooKeys-349-081-g002.jpg" position="float" orientation="portrait" xlink:type="simple"/></fig></tp:treatment-sec></tp:taxon-treatment>
